# Supplementary material for: Assessing Ethnic Inequalities in Diagnostic Interval of Common Cancers: A Population-Based UK Cohort Study
Source: Cancers (Basel). 2022 Jun 23;14(13):3085. doi: 10.3390/cancers14133085 (PMC9264889; doi:10.3390/cancers14133085)
Supplement: Supplementary file 1 [file cancers-14-03085-s001.zip]

Archive with 1 entries (1 files):
- cancers-1742809-supplementary.pdf
